# Supplementary material for: Long-Term Clinical Outcomes of Ulcerative Colitis with Concurrent Endoscopic and Histologic Remission
Source: Medicina (Kaunas). 2025 Nov 2;61(11):1968. doi: 10.3390/medicina61111968 (PMC12654765; doi:10.3390/medicina61111968)
Supplement: Supplementary file 1 [file medicina-61-01968-s001.zip]

Archive with 1 entries (1 files):
- medicina-3856343-supplementary.pdf
